# Supplementary material for: The effect of tree age, daily sap volume and date of sap collection on the content of minerals and heavy metals in silver birch (Betula pendula Roth) tree sap
Source: PLoS One. 2020 Dec 29;15(12):e0244435. doi: 10.1371/journal.pone.0244435 (PMC7771693; doi:10.1371/journal.pone.0244435)
Supplement: S1 Data — (XLSX) [file pone.0244435.s001.xlsx]

## Sheet: Arkusz1
Age	Sap_collection_date	Tree number	Daily_sap_volume	Zn	Cu	Mn	Cr	Pb	Ni	Cd
			[dm3/24h]	[mg/dm3]	[mg/dm3]	[mg/dm3]	[µg/dm3]	[µg/dm3]	[µg/dm3]	[µg/dm3]
old trees	I	A1	2.5	0.1907	0.0599	0.5804	0.261	9.257	0.669	0.4917
old trees	I	A2	4.9	0.469	0.026	2.383	0.261	10.6	0.669	1.586
old trees	I	A3	2.2	0.2524	0.026	0.8019	0.261	4.934	0.669	0.2868
old trees	I	A4	1.8	0.6306	0.026	1.904	0.261	12.33	0.669	1.033
old trees	I	A5	3	0.2294	0.026	0.7243	0.261	5.093	0.669	0.2533
old trees	I	A6	8.7	0.5238	0.026	2.597	0.261	8.537	0.669	0.7535
old trees	II	A1	2.8	0.528	0.1106	2.355	0.261	17.54	0.669	1.528
old trees	II	A2	4.1	0.3655	0.026	1.557	0.261	15.76	0.669	1.309
old trees	II	A3	4.8	0.6163	0.026	1.915	0.261	6.782	1.418	0.3966
old trees	II	A4	4.2	1.641	0.6267	6.154	0.261	12.61	0.669	0.1205
old trees	II	A5	7.2	0.3942	0.5013	1.168	0.261	21.44	1.929	0.3281
old trees	II	A6	14.4	0.724	0.026	3.428	0.261	10.58	40.92	1.35
old trees	III	A1	4.1	0.9278	0.2148	2.984	0.261	33.55	1.409	2.603
old trees	III	A2	6	0.7785	0.026	1.983	0.261	8.466	3.747	0.8379
old trees	III	A3	7.2	1.167	0.026	3.114	0.261	19.45	1.507	2.141
old trees	III	A4	1.2	0.6145	0.2851	3.236	0.261	27.39	0.669	2.495
old trees	III	A5	0.7	0.6056	0.7812	1.593	0.261	35.45	2.391	3.006
old trees	III	A6	5.5	0.3769	0.026	1.962	0.261	17.46	3.836	2.567
young trees	I	B1	1.4	0.5079	0.1481	1.01	0.261	12.65	0.669	1.077
young trees	I	B2	1.6	0.6029	0.2491	1.202	0.261	11.66	0.669	1.402
young trees	I	B3	4	0.2205	0.0512	0.4293	0.261	2.561	1.362	0.7003
young trees	I	B4	3.2	0.1108	0.026	0.1698	0.261	3.581	0.669	0.319
young trees	I	B5	3.5	0.3955	0.026	0.965	0.261	7.965	0.669	0.5717
young trees	I	B6	10.1	0.478	0.026	2.2721	0.261	13.392	0.3946	0.753203
young trees	II	B1	2.1	0.4761	0.1243	0.8893	0.261	17.34	0.669	2.131
young trees	II	B2	2.1	0.4514	0.026	1.318	0.261	20.52	1.876	0.1205
young trees	II	B3	4.6	1.282	0.2048	2.325	0.261	5.951	0.669	1.231
young trees	II	B4	3.8	0.3981	0.1449	0.6907	0.261	8.3	0.669	0.4368
young trees	II	B5	5.1	1.043	0.1562	3.058	0.261	10.25	0.669	0.7075
young trees	II	B6	10.1	0.8376	0.026	3.325	0.261	18.84	0.669	0.6572
young trees	III	B1	2.3	1.079	0.5206	2.111	0.261	19.52	0.669	1.103
young trees	III	B2	1.9	0.5046	0.026	0.6985	0.261	15.44	1.616	0.5973
young trees	III	B3	3.2	0.9574	0.026	0.022	0.261	4.02	0.669	0.8715
young trees	III	B4	3.1	0.2798	0.1222	0.5553	0.261	16.37	8.998	0.9517
young trees	III	B5	1.4	0.3733	0.1494	1.257	0.261	11.9	1.849	1.615
young trees	III	B6	10.9	0.929	0.026	3.724	0.261	26.57	0.669	1.172
